# Supplementary material for: Primer selection impacts the evaluation of microecological patterns in environmental microbiomes
Source: Imeta. 2023 Sep 17;2(4):e135. doi: 10.1002/imt2.135 (PMC10989904; doi:10.1002/imt2.135)
Supplement: Supplementary file 2 — Supporting information. [file IMT2-2-e135-s002.xlsx]

## Sheet: Table S1
Table S1 Primers used for amplicon sequencing in a recent year
Primer	Sequence	Number of associated Studies
515F/806R-related	GTGCCAGCMGCCGCGGTAA/GGACTACHVGGGTWTCTAAT	64
341F/785R	ACTCCTACGGGAGGCAGCAG/GACTACHVGGGTATCTAATCC	21
341F/805R	ACTCCTACGGGAGGCAGCAG/GACTACHVGGGTATCTAATCC	21
341F/806R	ACTCCTACGGGAGGCAGCAG/ GACTACHVGGGTATCTAATCC	21
515F/926R	GTGCCAGCMGCCGCGGTAA/CCGYCAATTYMTTTRAGTTT	13
799F-related	AACMGGATTAGATACCCKG	9
27F/519R	AGAGTTTGATCCTGGCTCAG/GWATTACCGCGGCKGCTG	6
515F/907R	GTGCCAGCMGCCGCGGTAA/CCGTCAATTCMTTTGAGTTT	6
27F/338R	AGAGTTTGATCCTGGCTCAG/GCTGCCTCCCGTAGGAGT	4
Others		61
Unknown		21
Note: The data were manually curated using the literature published in 2021 (details in Supporting Methods). Primer pair set “515F/806R-related” includes 515F_mod/806R_mod (GTGYCAGCMGCCGCGGTAA/GGACTACNVGGGTWTCTAAT), which was updated to remove known biases against several taxa (Apprill et al., 2015, Parada et al., 2016). Primer pair set “799F-related” includes 799F/1193R (ACGTCATCCCCACCTTCC), 799…
Apprill A, McNally S, Parsons R, Weber L. 2015. Minor revision to V4 region SSU rRNA 806R gene primer greatly increases detection of SAR11 bacterioplankton. Aquat. Microb. Ecol. 75:129-137.
Parada AE, Needham DM, Fuhrman JA. 2016. Every base matters: assessing small subunit rRNA primers for marine microbiomes with mock communities, time series and global field samples. Environ. Microbiol. 18:1403-14.

## Sheet: Table S2
Table S2 Summary of a nested ADONIS based on Bray-Curtis distance
	Df	Sum of Sqs	R2	F	Pr(>F)
Habitat	4	76.499	0.597	248.536	<1e-5
Site	3	4.873	0.038	21.111	<1e-5
Primers	1	5.475	0.043	71.147	<1e-5
Habitat:Site	3	7.799	0.061	33.784	<1e-5
Habitat:Primers	4	7.954	0.062	25.841	<1e-5
Residual	332	25.547	0.199
Total	347	128.148	1

## Sheet: Table S3
Table S3 Summary of a two–mixed-factor nested ANOVA of βNTI
	Df	Sum Sq	Mean Sq	F value	Pr(>F)
Habitat	4	121901	30475.2	3783.93	< 2e-16
Primer	1	5132	5131.8	637.187	< 2e-16
Habitat:Primer	4	678	169.4	21.032	< 2e-16
Residuals	9146	73660	8.1

## Sheet: Table S4
Table S4 Summary of a two–mixed-factor nested ANOVA of RCI
	Df	Sum Sq	Mean Sq	F value	Pr(>F)
Habitat	4	515.4	128.84	382.6	< 2e-16
Primer	1	13.1	13.09	38.86	4.76e-10
Habitat:Primer	4	14.7	3.67	10.9	8.16e-09
Residuals	9146	3080	0.34
